# Supplementary material for: Glucose metabolism perturbations influence tumor microenvironments via LINC01139 pathway and facilitate immunotherapy in hepatocellular carcinoma
Source: Genes Dis. 2024 Apr 8;12(2):101302. doi: 10.1016/j.gendis.2024.101302 (PMC11605351; doi:10.1016/j.gendis.2024.101302)
Supplement: Multimedia component 2 [file mmc2.xlsx]

## Sheet: gene_alt_fre
Table S1. Genetic alteration of genes in glucose metabolism pathway.
Gene	Mut_fre	Amp_fre	Del_fre
HK3	0.0158311	0.350923	0.102902
PCK1	0.0158311	0.340369	0.0237467
HKDC1	0.0131926	0.110818	0.205805
DLD	0.0105541	0.311346	0.0738786
HK1	0.00791557	0.110818	0.208443
HK2	0.00791557	0.113456	0.0949868
PKLR	0.00791557	0.741425	0.00263852
PDHA2	0.00791557	0.0237467	0.448549
ADH1B	0.00791557	0.0395778	0.459103
ADH4	0.00791557	0.0343008	0.44591
PGM2	0.00791557	0.118734	0.208443
G6PC1	0.00791557	0.253298	0.102902
PFKP	0.00527705	0.174142	0.102902
FBP2	0.00527705	0.0765172	0.30343
GAPDHS	0.00527705	0.211082	0.0897098
PGK2	0.00527705	0.366755	0.0290237
ENO1	0.00527705	0.0659631	0.408971
PDHB	0.00527705	0.0976253	0.176781
LDHAL6A	0.00527705	0.0844327	0.150396
LDHAL6B	0.00527705	0.0976253	0.168865
ADH1A	0.00527705	0.0343008	0.453826
ADH5	0.00527705	0.0263852	0.451187
ALDH1B1	0.00527705	0.0686016	0.263852
ACSS1	0.00527705	0.292876	0.0395778
GPI	0.00263852	0.21372	0.0897098
PFKM	0.00263852	0.126649	0.100264
PFKL	0.00263852	0.0844327	0.298153
FBP1	0.00263852	0.0817942	0.300792
ALDOB	0.00263852	0.0712401	0.298153
TPI1	0.00263852	0.105541	0.203166
PGAM4	0.00263852	0.166227	0.195251
ENO3	0.00263852	0.0422164	0.569921
PDHA1	0.00263852	0.0923483	0.287599
LDHA	0.00263852	0.0844327	0.150396
LDHB	0.00263852	0.110818	0.195251
LDHC	0.00263852	0.0844327	0.150396
ADH7	0.00263852	0.0343008	0.453826
ADH6	0.00263852	0.0290237	0.451187
ALDH2	0.00263852	0.129288	0.116095
ALDH7A1	0.00263852	0.30343	0.116095
ALDH9A1	0.00263852	0.725594	0.00791557
ALDH3B1	0.00263852	0.108179	0.153034
ALDH3B2	0.00263852	0.108179	0.153034
ACSS2	0.00263852	0.30343	0.0237467
PGM1	0.00263852	0.113456	0.248021
G6PC3	0.00263852	0.263852	0.0949868
MINPP1	0.00263852	0.0923483	0.258575
PCK2	0.00263852	0.113456	0.208443
GCK	0	0.308707	0.0448549
ALDOC	0	0.25066	0.0817942
ALDOA	0	0.124011	0.23219
GAPDH	0	0.108179	0.203166
PGK1	0	0.166227	0.195251
PGAM1	0	0.0949868	0.255937
PGAM2	0	0.308707	0.0448549
ENO2	0	0.113456	0.203166
ENO4	0	0.100264	0.279683
PKM	0	0.116095	0.187335
DLAT	0	0.055409	0.245383
ADH1C	0	0.0343008	0.459103
AKR1A1	0	0.102902	0.271768
ALDH3A2	0	0.121372	0.372032
ALDH3A1	0	0.121372	0.369393
GALM	0	0.134565	0.0817942
G6PC2	0	0.137203	0.121372
ADPGK	0	0.124011	0.187335
BPGM	0	0.300792	0.0817942
