# Supplementary material for: Glucose metabolism perturbations influence tumor microenvironments via LINC01139 pathway and facilitate immunotherapy in hepatocellular carcinoma
Source: Genes Dis. 2024 Apr 8;12(2):101302. doi: 10.1016/j.gendis.2024.101302 (PMC11605351; doi:10.1016/j.gendis.2024.101302)
Supplement: Multimedia component 3 [file mmc3.xlsx]

## Sheet: Sheet2
Table S2. Cancer-related lncRNAs prioritized in this study.
lncRNA	sig_num	order	gene_type	gene_id	Foldc	logFC	Pvalue	Padjust	DF_Pvalue	OS_Pvalue	dyregulation in Cancer	Clinical - pathological correlation mechanisms	role	Ref
AL121652.1	23	1	lncRNA	ENSG00000273165.1	1.81465	0.859694	0.000317287	0.0236627	0.741651	0.158957	-
LINC02228	22	2	lncRNA	ENSG00000251273.4	1.53596	0.619145	0.00240681	0.0479982	0.0524372	0.0265447	-
AC104041.1	20	3	lncRNA	ENSG00000259692.6	1.97478	0.981689	4.39e-05	0.0195536	0.378344	0.27209	Increased expression in head and neck squamous cell carcinomas	activating Wnt2B/β-catenin pathway to promote tumorigenesis	oncogenic	PMID: 32826863
LINC02607	19	4	lncRNA	ENSG00000228971.3	3.15009	1.65539	0.0016439	0.0421729	0.952481	0.0554418	-
AC009315.1	18	5	lncRNA	ENSG00000286797.1	1.53828	0.621317	0.00186503	0.0440485	0.0299041	0.316326	-
AC012506.2	18	5	lncRNA	ENSG00000223634.1	1.54642	0.628934	0.0023892	0.0479612	0.166314	0.186875	-
AC097512.1	18	5	lncRNA	ENSG00000248837.7	2.76517	1.46737	0.000375892	0.0247436	0.863114	0.145874	-
AC015961.2	17	6	lncRNA	ENSG00000267707.2	1.68958	0.756669	0.00177081	0.0434451	0.692816	0.463413	-
LINC02156	17	6	lncRNA	ENSG00000257906.3	1.71992	0.78234	5.53e-05	0.0195536	0.555796	0.431503	-
SAMMSON	17	6	lncRNA	ENSG00000240405.7	2.84761	1.50975	0.00126993	0.0389162	0.00400554	0.000314086	Increased expression in gastric cancer, oral squamous cell carcinoma, papillary thyroid carcinoma, breast bancer, hepatocellular carcinoma, glioblastoma and melanoma	regulating PI3K/Akt pathway and CARF-p53 signaling	oncogenic	PMID: 32572923, PMID: 32952891, PMID: 31478331, PMID: 34936287, PMID: 34827149, PMID: 31164410, PMID: 32236901, PMID: 34087780
AC009121.3	16	7	lncRNA	ENSG00000263080.1	1.54269	0.625447	0.000753103	0.032479	0.111779	0.00849408	-
AC093895.1	16	7	lncRNA	ENSG00000249001.5	1.78617	0.836865	0.000844349	0.0339932	0.0075276	0.00692672	Increased expression in digestive cancer		oncogenic	PMID: 36445051
FEZF1-AS1	16	7	lncRNA	ENSG00000230316.7	2.83052	1.50107	0.000200302	0.0219347	0.759549	0.341281	Increased expression in non-small-cell lung carcinoma,glioblastoma, cervical carcinoma, colorectal cancer, gastric cancer, retinoblastoma, multiple myeloma, pancreatic ductal adenocarcinoma, ovarian cancer, hepatocellular carcinoma, breast cancer and pancreatic cancer	regulating Wnt pathway, PKM2 signaling, JAK2/STAT3 signaling and E-cadherin	oncogenic	PMID: 33174014, PMID: 28858731, PMID: 34530115, PMID: 34362591, PMID: 29914894, PMID: 29239821, PMID: 31076545, PMID: 29864963, PMID: 29348628, PMID: 32135030, PMID: 30416194, PMID: 34023817, PMID: 29957463, PMID: 29797562, PMID: 30693518
KCNMB2-AS1	16	7	lncRNA	ENSG00000237978.6	1.50141	0.586316	0.000240911	0.0227655	0.566305	0.290366	Increased expression in bladder cancer, esophageal cancer, ovarian cancer and cervical cancer		oncogenic	PMID: 34026626, PMID: 34516362, PMID: 37710992, PMID: 33028109
LINC-ROR	16	7	lncRNA	ENSG00000258609.3	3.60411	1.84964	0.00221705	0.0469401	0.561238	0.0438801	Increased expression in breast cancer, hepatocellular carcinoma, pancreatic cancer, esophageal squamous cell carcinoma and head and neck squamous cell carcinoma	promoting MAPK/ERK signaling and Akt/PI3K signaling pathway, and regulating TGF-β pathway, Wnt/β-catenin pathway and Hippo/YAP pathway	oncogenic	PMID: 29041978, PMID: 32335998, PMID: 30250400, PMID: 36576707, PMID: 31082791, PMID: 31452251, PMID: 31541467, PMID: 29237490, PMID: 27872710, PMID: 34447693
LINC01139	16	7	lncRNA	ENSG00000215808.4	3.67269	1.87684	0.00138626	0.0402702	0.0225206	0.00447381	Increased expression in hepatocellular carcinoma		oncogenic	PMID: 32115147
LINC01234	16	7	lncRNA	ENSG00000249550.7	1.97929	0.984982	0.00132328	0.039408	0.0338809	0.0126945	Increased expression in hepatocellular carcinoma, non-small cell lung cancer, breast cancer, oral squamous cell carcinoma, esophageal cancer and clear cell renal cell carcinoma	regulating HIF-2α pathway	oncogenic	PMID: 35192933, PMID: 31959200, PMID: 32246902, PMID: 34173712, PMID: 31590125, PMID: 35565466, PMID: 32130660, PMID: 33088626
LINC01980	16	7	lncRNA	ENSG00000225548.7	1.94041	0.956361	0.00216236	0.0463845	0.118947	0.119508	Increased expression in hepatocellular carcinoma and esophageal squamous cell carcinoma		oncogenic	PMID: 32862582, PMID: 32325088
AC008467.1	15	8	lncRNA	ENSG00000249476.2	1.54032	0.623231	4.16e-05	0.0195536	0.329566	0.55366	-
AC069277.1	15	8	lncRNA	ENSG00000189229.11	2.02219	1.01592	0.00211592	0.0460215	0.11417	0.300956	-
AC097534.1	15	8	lncRNA	ENSG00000248774.1	1.5747	0.65508	6.81e-05	0.0195536	0.0520756	0.146034	-
LINC01224	15	8	lncRNA	ENSG00000269416.6	1.6418	0.71528	0.00176799	0.0434451	0.0276312	0.0237359	Increased expression in colorectal cancer, hepatocellular carcinoma,melanoma, non-small lung cancer, esophageal squamous cell carcinoma, endometrial carcinoma and breast cancer	activating Wnt/β-catenin signaling pathway	oncogenic	PMID: 34535152, PMID: 35559369, PMID: 34783160, PMID: 34403779, PMID: 35576835, PMID: 34278482, PMID: 36127622
LINC01287	15	8	lncRNA	ENSG00000234722.5	2.38405	1.25341	0.00243611	0.0482142	0.194721	0.390093	Increased expression in hepatocellular carcinoma, colon cancer, breast cancer, cervical cancer and lung adenocarcinoma	activating Wnt/β-catenin signaling pathway	oncogenic	PMID: 30001751, PMID: 34229645, PMID: 31173295, PMID: 35895184, PMID: 34254728
LINC01419	15	8	lncRNA	ENSG00000253898.1	2.58373	1.36946	0.000526404	0.0286558	0.634107	0.0748059	Increased expression in hepatocellular carcinoma, lung adenocarcinoma, osteosarcoma and esophageal squamous cell carcinoma	regulating PI3K/Akt signaling pathway	oncogenic	PMID: 33772101, PMID: 36050791, PMID: 32390762, PMID: 31019568
AC023593.1	14	9	lncRNA	ENSG00000285600.1	2.01507	1.01083	0.0017013	0.0427532	0.00730364	0.00494467	-
AC027601.5	14	9	lncRNA	ENSG00000287431.1	1.54431	0.626961	0.000647226	0.0309547	0.051493	0.336571	-
AC090912.3	14	9	lncRNA	ENSG00000273232.1	1.60066	0.678671	0.000316387	0.0236627	0.0840196	0.421278	-
AL117329.1	14	9	lncRNA	ENSG00000224271.7	1.82634	0.868957	0.00115063	0.0379609	0.0578623	0.0308084	-
LINC02487	14	9	lncRNA	ENSG00000203688.6	1.54241	0.625187	0.000810487	0.0333943	0.29735	0.0109888	-
TCL6	14	9	lncRNA	ENSG00000187621.15	1.52994	0.613474	0.0002737	0.0227655	0.598729	0.107689	Increased expression in retinoblastoma, non-small cell lung cancer and breast cancer	regulating PI3K/Akt signaling pathway	oncogenic	PMID: 31680766, PMID: 37141697, PMID: 31960363, PMID: 32020591
Z94721.1	14	9	lncRNA	ENSG00000227598.1	1.52282	0.60675	0.00045789	0.0274654	0.765405	0.899819	-
AC092941.1	13	10	lncRNA	ENSG00000225058.1	1.54059	0.623486	0.00220349	0.046802	0.770456	0.19374	-
AC025062.3	12	11	lncRNA	ENSG00000285624.2	0.401646	-1.31601	0.000513399	0.0284099	0.382788	0.651439	-
AC087175.1	12	11	lncRNA	ENSG00000286315.1	1.61712	0.693428	0.00215243	0.0463041	0.785765	0.489228	-
AC092941.2	12	11	lncRNA	ENSG00000236412.1	1.57433	0.654742	0.00103523	0.0365736	0.230494	0.0640677	-
AL390957.1	12	11	lncRNA	ENSG00000285280.2	1.62644	0.701714	1.38e-05	0.0173896	0.00360115	0.0815388	-
AC024230.1	11	12	lncRNA	ENSG00000248515.2	2.01461	1.0105	0.00184556	0.0437865	0.160997	0.535484	-
AC011317.1	10	13	lncRNA	ENSG00000287688.1	0.557776	-0.842243	0.00238575	0.0479612	0.00782437	0.477212	-
AL354809.1	10	13	lncRNA	ENSG00000273507.5	1.51894	0.603064	0.000690442	0.03145	0.150569	0.83717	-
C9orf147	10	13	lncRNA	ENSG00000230185.5	1.60793	0.685208	0.000184983	0.0217022	0.0217586	0.491081	-
CDKN2A-DT	10	13	lncRNA	ENSG00000224854.3	1.60989	0.686964	0.000159825	0.0213894	0.0747341	0.105496	-
DPYD-AS1	10	13	lncRNA	ENSG00000232878.3	2.36759	1.24342	0.000503467	0.0284099	0.988662	0.558254	-
AC015660.1	9	14	lncRNA	ENSG00000259341.2	2.06024	1.04281	0.00116986	0.0381685	0.645742	0.0664312	-
AC073283.2	9	14	lncRNA	ENSG00000226087.2	2.06175	1.04387	0.000130131	0.0207458	0.869872	0.560055	-
AL355338.1	9	14	lncRNA	ENSG00000288060.1	1.7041	0.769012	9.62e-05	0.0199707	0.00385853	0.128742	-
HAGLR	9	14	lncRNA	ENSG00000224189.8	2.40355	1.26516	0.00025741	0.0227655	0.6874	0.0164258	Increased expression in hepatocellular carcinoma, melanoma, breast cancer, colon cancer, gastric cancer and esophageal cancer	regulating Wnt signaling pathway	oncogenic	PMID: 33015776, PMID: 36735150, PMID: 34375306, PMID: 34128362, PMID: 32606801, PMID: 34658120, PMID: 31311326
LINC00944	9	14	lncRNA	ENSG00000256128.6	1.64764	0.720398	0.00104445	0.0365736	0.159342	0.521362	Increased expression in renal cell carcinoma		oncogenic	PMID: 34291088
LINC01970	9	14	lncRNA	ENSG00000265692.1	2.04152	1.02964	0.0021238	0.0460215	0.0108241	0.0237162	-
LINC02021	9	14	lncRNA	ENSG00000249846.7	1.53791	0.620971	0.00120531	0.0384766	0.0199955	0.388361	-
MIR924HG	9	14	lncRNA	ENSG00000267374.2	2.06158	1.04375	0.000543622	0.0289963	0.218294	0.0137243	Increased expression in endometrial carcinoma		oncogenic	PMID: 36525280
AC010491.2	8	15	lncRNA	ENSG00000286970.1	1.74775	0.805502	0.000373149	0.0247436	0.250159	0.301433	-
AC079360.1	8	15	lncRNA	ENSG00000256811.1	0.590939	-0.75892	0.000912128	0.0350659	0.036697	0.0842789	-
AC093515.1	8	15	lncRNA	ENSG00000260289.2	2.04335	1.03094	0.000761837	0.032479	0.216036	0.0222107	-
AC099520.1	8	15	lncRNA	ENSG00000251574.8	1.82274	0.866111	0.00152126	0.0416111	0.0461038	0.163162	-
AL023755.1	8	15	lncRNA	ENSG00000228697.4	1.50715	0.591821	0.000944904	0.0357356	0.349027	0.928726	-
FAM160A1-DT	8	15	lncRNA	ENSG00000251611.1	2.13806	1.0963	0.000607841	0.0304795	0.462416	0.404784	-
LINC02100	8	15	lncRNA	ENSG00000248693.1	1.65057	0.722965	0.000984155	0.0361572	0.179747	0.225528	-
LRRC2-AS1	8	15	lncRNA	ENSG00000268324.2	1.5698	0.65058	0.000200649	0.0219347	0.247627	0.7485	-
AC010494.1	7	16	lncRNA	ENSG00000286790.1	1.66478	0.735333	0.0001	0.0199707	0.152992	0.752879	-
AC012456.2	7	16	lncRNA	ENSG00000230790.2	1.57788	0.657985	0.00160749	0.0419644	0.0757	0.741172	-
AL022724.3	7	16	lncRNA	ENSG00000287593.1	2.06147	1.04367	0.00114829	0.0379609	0.524828	0.850038	-
CCDC144NL-AS1	7	16	lncRNA	ENSG00000233098.9	1.59766	0.675959	0.00179508	0.0434451	0.573087	0.700255	Increased expression in oral squamous cell carcinoma, gastric cancer, colorectal cancer, non-small cell lung cancer and hepatocellular carcinoma	regulating PI3K-AKT-mTOR signaling pathway	oncogenic	PMID: 36401978, PMID: 32647147, PMID: 35154444, PMID: 34115289, PMID: 33977095
CU634019.5	7	16	lncRNA	ENSG00000280018.4	1.55159	0.633747	0.00110681	0.0374174	0.471385	0.0215564	-
Z95114.1	7	16	lncRNA	ENSG00000279217.1	1.74826	0.805922	0.00186871	0.0440578	0.858158	0.115224	-
AC106820.5	6	17	lncRNA	ENSG00000260874.5	1.51944	0.603541	0.000403861	0.0257538	0.0745486	0.358145	-
AL022170.1	6	17	lncRNA	ENSG00000286933.1	3.25852	1.70422	0.0011526	0.0379609	0.0355998	0.0917671	-
FOXD2-AS1	6	17	lncRNA	ENSG00000237424.1	1.55532	0.637212	8.46e-06	0.0148115	0.00766383	0.00383201	Increased expression in bladder cancer, non-small cell lung cancer, papillary thyroid cancer, breast cancer, cholangiocarcinoma, cervical cancer, osteosarcoma, hepatocellular carcinoma, hemangioma, colorectal cancer, glioma, gastric cancer and esophageal squamous cell carcinoma	activating Wnt/β-catenin signaling, regulating Akt/mTOR axis, EMT and Notch signaling pathway	oncogenic	PMID: 29445134, PMID: 28132805, PMID: 30456805, PMID: 32945354, PMID: 33570683, PMID: 34589576, PMID: 31228799, PMID: 30929558, PMID: 32489325, PMID: 28925486, PMID: 31770107, PMID: 29789713, PMID: 31558183
GPR176-DT	6	17	lncRNA	ENSG00000246863.2	1.51819	0.602348	0.00133714	0.0394413	0.0768007	0.688516	-
SOCAR	6	17	lncRNA	ENSG00000240350.3	1.79026	0.840169	0.00114436	0.0379609	0.985818	0.0958609	Increased expression in ovarian carcinoma		oncogenic	PMID: 31299360
AC011416.3	5	18	lncRNA	ENSG00000283897.2	1.7947	0.843741	0.000127537	0.0207458	0.0161526	0.00028039	-
AP003031.1	5	18	lncRNA	ENSG00000254814.1	1.62702	0.702234	0.000782472	0.0328954	0.551426	0.580808	-
LINC01619	5	18	lncRNA	ENSG00000257242.8	1.87326	0.905551	0.00227465	0.0473363	0.63531	0.406353	Increased expression in non-small cell lung cancer		oncogenic	PMID: 32655789
AL079338.1	4	19	lncRNA	ENSG00000286546.1	2.32991	1.22027	8.45e-05	0.0195536	0.45198	0.281394	-
LINC01036	4	19	lncRNA	ENSG00000230426.4	4.63839	2.21363	0.00219033	0.0466376	0.516805	0.0273254	-
AC011447.3	3	20	lncRNA	ENSG00000267383.7	1.6523	0.724477	0.00157996	0.0417879	0.240173	0.0333146	-
AC022182.2	3	20	lncRNA	ENSG00000254802.1	1.85391	0.890571	0.00133624	0.0394413	0.096205	0.686914	-
AL035706.1	3	20	lncRNA	ENSG00000237076.1	1.70173	0.767001	0.00115729	0.0379936	0.332601	0.656731	-
LINC01681	3	20	lncRNA	ENSG00000233985.2	1.85657	0.892643	0.000146109	0.0209277	0.884472	0.0914557	-
MIR4500HG	3	20	lncRNA	ENSG00000228824.7	2.37095	1.24546	0.00165009	0.0422298	0.577462	0.805014	-
AL161630.1	2	21	lncRNA	ENSG00000233569.2	1.86864	0.901992	0.000490745	0.0282345	0.262164	0.885289	-
FAM218A	2	21	lncRNA	ENSG00000250486.5	2.07699	1.05449	0.00249384	0.0486854	0.800981	0.395312	-
LINC00540	2	21	lncRNA	ENSG00000276476.3	3.61139	1.85255	0.00192313	0.0443708	0.51154	0.128617	-
